# Supplementary material for: Male Reproductive Organ Weight: Criteria for Detection of Androstenone-Positive Carcasses in Immunocastrated and Entire Male Pigs
Source: Animals (Basel). 2023 Jun 20;13(12):2042. doi: 10.3390/ani13122042 (PMC10295219; doi:10.3390/ani13122042)
Supplement: Supplementary file 1 [file animals-13-02042-s001.zip]

Archive with 1 entries (1 files):
- animals-2445235-supplementary.pdf
